# Supplementary material for: A multiplexed assay for quantifying immunomodulatory proteins supports correlative studies in immunotherapy clinical trials
Source: Front Oncol. 2023 May 2;13:1168710. doi: 10.3389/fonc.2023.1168710 (PMC10185886; doi:10.3389/fonc.2023.1168710)
Supplement: Supplementary file 2 [file Table_1.xlsx]

## Sheet: S1
Immune-related proteins targeted for the multiplexed IO-2 immuno-MRM assay panel. References indicate relevance for roles of the protein in immuno-oncology.
Protein	Alternate Names	Role in immuno-oncology (Reference 1)	Role in immuno-oncology (Reference 2)	Role in immuno-oncology (Reference 3)
PVR	PVS,CD155, HVED, Necl-5, NECL5, Tage4	https://www.ncbi.nlm.nih.gov/pmc/articles/PMC8058057/	https://www.annualreviews.org/doi/pdf/10.1146/annurev-cancerbio-060920-084910
CD4		https://www.nature.com/articles/s41417-020-0183-x	https://bmccancer.biomedcentral.com/articles/10.1186/s12885-020-6545-9
ALCAM	CD166, MEMD	https://www.ncbi.nlm.nih.gov/pmc/articles/PMC8533996/	https://www.ncbi.nlm.nih.gov/pmc/articles/PMC5748003/
ARG1		https://www.frontiersin.org/articles/10.3389/fimmu.2020.00938/full	https://www.frontiersin.org/articles/10.3389/fimmu.2020.00938/full	https://www.futuremedicine.com/doi/10.2217/imt-2016-0118
BAX	BCL2L4	https://www.nature.com/articles/s41419-020-2309-3	https://www.mdpi.com/2072-6694/12/6/1437/htm
BCL10	CARMEN, CIPER, mE10, c-E10, CLAP	https://www.nature.com/articles/s41467-019-10203-2	https://pubmed.ncbi.nlm.nih.gov/15878976/
BTK	AGMX1, IMD1,ATK, XLA, PSCTK1	https://www.frontiersin.org/articles/10.3389/fonc.2020.00424/full	https://www.nature.com/articles/s41375-020-01072-6
BTLA	BTLA1, CD272	https://www.frontiersin.org/articles/10.3389/fimmu.2021.654960/full	https://www.tandfonline.com/doi/full/10.1080/2162402X.2021.1956142
CD38		https://www.frontiersin.org/articles/10.3389/fgene.2020.00369/full	https://www.biorxiv.org/content/10.1101/638981v1.full	https://www.jimmunol.org/content/186/3/1840
CD48	BCM1,BLAST, mCD48, hCD48, SLAMF2	https://www.ncbi.nlm.nih.gov/pmc/articles/PMC6549391/	https://jitc.bmj.com/content/9/9/e002787
CSF2RA	CSF2R,CD116, alphaGMR	https://www.frontiersin.org/articles/10.3389/fimmu.2022.900755/full	https://aacrjournals.org/cancerres/article/73/1/395/584128/Immune-Dependent-and-Independent-Antitumor
ERCC2	XPD,MAG, EM9, MGC102762, MGC126218, MGC126219	https://www.ncbi.nlm.nih.gov/pmc/articles/PMC3759385/	https://aacrjournals.org/cancerdiscovery/article/7/7/675/6152/DNA-Damage-and-Repair-Biomarkers-of-Immunotherapy
FOXO1	FKHR, FOXO1A,FKH1	https://www.ncbi.nlm.nih.gov/pmc/articles/PMC8452405/	https://www.nature.com/articles/s41598-019-57218-9	https://www.cell.com/cell-reports/pdf/S2211-1247(20)31663-6.pdf
HLA-DRA	HLA-DRA1	https://www.ncbi.nlm.nih.gov/pmc/articles/PMC9118678/	https://bmccancer.biomedcentral.com/articles/10.1186/s12885-022-09840-6
HLA-E		https://translational-medicine.biomedcentral.com/articles/10.1186/1479-5876-9-184	https://onlinelibrary.wiley.com/doi/10.1111/tan.12478	https://www.ncbi.nlm.nih.gov/pmc/articles/PMC5341881/
IDO1	IDO, INDO	https://www.ncbi.nlm.nih.gov/pmc/articles/PMC6068130/	https://www.frontiersin.org/articles/10.3389/fimmu.2020.531491/full	https://www.ncbi.nlm.nih.gov/pmc/articles/PMC7232623/
IFIT1	G10P1, IFI56, IFNAI1,GARG-16	https://www.frontiersin.org/articles/10.3389/fmolb.2019.00148/full	https://www.ncbi.nlm.nih.gov/pmc/articles/PMC6110817/	https://biomarkerres.biomedcentral.com/articles/10.1186/s40364-020-00228-x
IFIT2	IFI54, G10P2,IFI-54, ISG-54K, cig42, GARG-39	https://www.ncbi.nlm.nih.gov/pmc/articles/PMC6781603/	https://pubmed.ncbi.nlm.nih.gov/29316541/
IFIT3	IFIT4,ISG60, RIG-G, CIG-49, IFI60, GARG-49, IRG2	https://www.ncbi.nlm.nih.gov/pmc/articles/PMC7330856/	https://aasldpubs.onlinelibrary.wiley.com/doi/10.1002/hep.29156
IL16	LCF, IL-16, prIL-16, HsT19289, FLJ42735, FLJ16806	https://www.spandidos-publications.com/10.3892/mmr.2017.7688	https://www.frontiersin.org/articles/10.3389/fimmu.2022.791158/full
IL1A	IL1,IL1F1, IL-1A, IL1-ALPHA	https://biomarkerres.biomedcentral.com/articles/10.1186/s40364-019-0164-0	https://www.sciencedirect.com/science/article/pii/S1476558622000185
IL2RG	SCIDX1, IMD4, CIDX,CD132	https://www.frontiersin.org/articles/10.3389/fimmu.2020.608653/full	https://www.sciencedirect.com/science/article/pii/S1074761313000113	https://hrjournal.net/article/view/3449
IL6R	CD126	https://www.nature.com/articles/s41598-017-09333-8	https://onlinelibrary.wiley.com/doi/10.1111/cas.13433	https://www.ncbi.nlm.nih.gov/pmc/articles/PMC7312339/
ITGAX	CD11C,CD11c	https://www.ncbi.nlm.nih.gov/pmc/articles/PMC8172804/	https://www.frontiersin.org/articles/10.3389/fgene.2020.00705/full	https://www.nature.com/articles/s41467-021-25769-z
LGALS9	LGALS9A	https://www.ncbi.nlm.nih.gov/pmc/articles/PMC7577067/	https://www.frontiersin.org/articles/10.3389/fonc.2021.669817/full
LY75	DEC-205, CLEC13B, CD205	https://www.ncbi.nlm.nih.gov/pmc/articles/PMC7291273/	https://www.frontiersin.org/articles/10.3389/fcell.2021.651406/full	https://www.oncotarget.com/article/7288/text/
MCL1	BCL2L3, Mcl-1	https://aacrjournals.org/mct/article/21/1/89/675161/Anti-apoptotic-MCL1-Protein-Represents-Critical	https://ar.iiarjournals.org/content/40/2/1007	https://www.nature.com/articles/s41419-021-04334-y
MGMT		https://www.ncbi.nlm.nih.gov/pmc/articles/PMC7522578/	https://www.nature.com/articles/s41598-020-76312-x	https://aacrjournals.org/cancerdiscovery/article/7/7/675/6152/DNA-Damage-and-Repair-Biomarkers-of-Immunotherapy
MPO		https://onlinelibrary.wiley.com/doi/full/10.1002/cam4.4687	https://www.jci.org/articles/view/143759
MSH6	GTBP	https://jhoonline.biomedcentral.com/articles/10.1186/s13045-019-0738-1	https://www.ncbi.nlm.nih.gov/pmc/articles/PMC5061538/	https://academic.oup.com/oncolo/article/27/3/191/6525180
MST1	D3F15S2, HGFL, DNF15S2,MSP, NF15S2	https://www.ncbi.nlm.nih.gov/pmc/articles/PMC6278716/	https://www.frontiersin.org/articles/10.3389/fimmu.2020.00733/full	https://www.spandidos-publications.com/10.3892/ijo.2018.4586
PMS1	PMSL1,MLH2	https://jhoonline.biomedcentral.com/articles/10.1186/s13045-021-01166-3	https://www.cell.com/cell-reports-medicine/pdf/S2666-3791(20)30046-X.pdf
POLD1	POLD,CDC2	https://jamanetwork.com/journals/jamaoncology/fullarticle/2748391	https://www.ncbi.nlm.nih.gov/pmc/articles/PMC8841685/
RB1	OSRC,RB, PPP1R130	https://www.ncbi.nlm.nih.gov/pmc/articles/PMC6488103/	https://www.ncbi.nlm.nih.gov/pmc/articles/PMC8920998/	https://aacrjournals.org/clincancerres/article/24/3/508/81046/Surviving-Ovarian-Cancer-An-Affair-between
SIGLEC1	SN,SIGLEC-1, CD169, FLJ00051, FLJ00055, FLJ00073, FLJ32150, dJ1009E24.1, sialoadhesin	https://jeccr.biomedcentral.com/articles/10.1186/s13046-022-02272-x	https://www.ncbi.nlm.nih.gov/pmc/articles/PMC8008066/	https://www.sciencedirect.com/science/article/pii/S2473952921008727
SIGLEC7	SIGLEC19P, SIGLECP2,SIGLEC-7, p75/AIRM1, QA79, CD328	https://www.ncbi.nlm.nih.gov/pmc/articles/PMC8008066/	https://www.pnas.org/doi/pdf/10.1073/pnas.2107424118	https://www.sciencedirect.com/science/article/pii/S2372770521001650
SPP1	None	https://www.tandfonline.com/doi/full/10.1080/21655979.2021.2020391	https://www.frontiersin.org/articles/10.3389/fonc.2021.592854/full
TAP1	ABCB2,PSF1, RING4, D6S114E	https://www.ncbi.nlm.nih.gov/pmc/articles/PMC8367907/	https://www.ncbi.nlm.nih.gov/pmc/articles/PMC5674960/
TAPBP	TAPA	https://www.ncbi.nlm.nih.gov/pmc/articles/PMC5468003/	https://www.sciencedirect.com/science/article/pii/S0092867419309006
XRCC5	KU80, KARP-1, Ku86, KUB2	https://atm.amegroups.com/article/view/58380/html	https://www.frontiersin.org/articles/10.3389/fimmu.2021.829268/full
ZAP70	SRK,ZAP-70, STD	https://www.nature.com/articles/s41577-020-0306-5	https://www.haematologica.org/article/view/7974

## Sheet: S2
Performance figures of merit for plasma, frozen and FFPE protein lysate. R squared is correlation coefficient squared from linear least squares regression in response curves. LLOQ is lower limit of quantification. Dynamic range is calculated as the highest point measured divided by LLOQ and is thus a minimum estimate. Intra-assay refers to within day repeatability. Inter-assay refers to between d…
				Response Curve									Repeatability												Reproducibility of Endogenous Detection				Stability
				FFPE			Frozen			plasma			Tissue						Plasma						Tissue		Plasma		Tissue		Plasma
Protein	Peptide Modified Sequence	Cleavable Heavy Standard Sequence	Label	Correlation coefficient (R2)	LOQ (fmol/mg)	DR	Correlation coefficient (R2)	LOQ (fmol/mg)	DR	Correlation coefficient (R2)	LOQ (fmol/uL)	DR	intra-assay (low)	intra-assay (med)	intra-assay (hi)	inter-assay (low)	inter-assay (med)	inter-assay (high)	intra-assay (low)	intra-assay (med)	intra-assay (hi)	inter-assay (low)	inter-assay (med)	inter-assay (high)	intra-assay	inter-assay	intra-assay	inter-assay	pct diff 24hr	pct diff -80, 2FT	pct diff 24hr	pct diff -80, 2FT
PVR	HGESGSMAVFHQTQGPSYSESK	LTWARHGESGSMAVFHQTQGPSYSESK^RLEF	PVR_HGES	0.999	8.53333	3.19382	0.9981	3.41333	3.59176	0.9991	0.8	2.39794	0.123569	0.0557955	0.0804423	0.109236	0.025747	0.0467864	0.17152	0.134436	0.0919524	0.144668	0.161676	0.15847	0.0509739	0.0913585	0.0616433	0.104318	0.0247794	-0.0200386	0.029605	0.00948488
PVR	HGESGSM[+16]AVFHQTQGPSYSESK	LTWARHGESGSM(ox)AVFHQTQGPSYSESK^RLEF	PVR_HGESox	0.9942	21.3333	2.79588	0.9312	21.3333	2.79588	0.9954	200	1	0.264647	0.155808	0.0680366	0.179424	0.10234	0.147119	0.153416	0.122029	0.0762456	0.27884	0.123464	0.106684	ND	ND	0.128304	0.154249	0.0543201	ND	0.171757	0.112611
CD4	SLWDQGNFPLIIK	ADSRRSLWDQGNFPLIIK^NLK	CD4_SLWD	0.9988	8.53333	3.19382	0.9889	3.41333	3.59176	0.9934	0.32	2.79588	0.126106	0.0644323	0.191024	0.166421	0.0564987	0.142699	0.15765	0.134606	0.125969	0.192608	0.178249	0.107322	ND	ND	ND	ND	ND	ND	ND	ND
ALCAM	ALFLETEQLK	EIVSKALFLETEQLK^KLGD(Cam)I	ALCAM_ALFL	0.9961	8.53333	3.19382	0.991	3.41333	3.59176	0.9927	0.32	2.79588	0.15299	0.0602415	0.0611453	0.114905	0.050893	0.056026	0.12165	0.111738	0.0841601	0.104084	0.0926194	0.115031	0.0739623	0.0474623	0.0193888	0.0649571	-0.0399945	-0.00119263	-0.0194247	0.0209536
ARG1	DVDPGEHYILK	DIVYIGLRDVDPGEHYILK^TLGIK	ARG1_DVDP	0.9983	8.53333	3.19382	0.9909	21.3333	2.79588	0.9948	0.32	2.79588	0.197406	0.141754	0.129297	0.185262	0.221438	0.11807	0.255463	0.106071	0.110526	0.264376	0.111492	0.189446	0.0969786	0.136268	ND	ND	-0.0995435	-0.115956	0.0127014	-0.0156643
BAX	MIAAVDTDSPR	MELQRMIAAVDTDSPR^EVFFR	BAX_MIAA	0.9974	8.53333	3.19382	0.9879	3.41333	3.59176	0.9947	0.32	2.79588	0.283776	0.0482325	0.272389	0.646531	0.0411682	0.288232	0.101221	0.0420779	0.0612279	0.156584	0.088526	0.144668	0.0659322	0.341287	0.244621	0.397662	-0.0252765	-0.0345478	-0.0325226	-0.127583
BAX	M[+16]IAAVDTDSPR	MELQRM(ox)IAAVDTDSPR^EVFFR	BAX_MIAAox	0.9593	13333.3	1	0.993	133.333	2	0.9946	0.8	2.39794	0.2173	0.150007	0.174976	0.353957	0.218191	0.171398	0.191136	0.24479	0.219277	0.631229	0.541089	0.437521	0.130089	0.224093	ND	ND	-0.145945	-0.0933986	-0.605232	-0.297313
BCL10	GLDTLVESIR	LQENPKGLDTLVESIR^REK	BCL10_GLDT	0.9971	3.41333	3.59176	0.9916	8.53333	3.19382	0.9942	0.128	3.19382	0.182217	0.051191	0.190359	0.118633	0.0609597	0.114817	0.149965	0.123988	0.0886038	0.198062	0.142907	0.102055	0.0383616	0.0417243	0.0638946	0.0441672	0.00426566	-0.0707776	0.0466582	-0.00950066
BTK	ELGTGQFGVVK	DLTFLKELGTGQFGVVK^YGKWR	BTK_ELGT	0.9974	3.41333	3.59176	0.9567	3.41333	3.59176	0.9943	0.32	2.79588	0.195378	0.0646842	0.133318	0.145149	0.0476971	0.058376	0.113183	0.113445	0.0904695	0.0815848	0.0705581	0.0628656	0.0905209	0.0914834	ND	ND	0.00113208	-0.0366396	-0.0244718	-0.00274367
BTLA	EAPTEYASIC[+57]VR	LARNVKEAPTEYASI(Cam)VR^S	BTLA_EAPT	0.9982	8.53333	3.19382	0.9954	3.41333	3.59176	0.9937	0.8	2.39794	0.174178	0.112473	0.0901349	0.13992	0.142032	0.0706011	0.170731	0.147186	0.0674803	0.170714	0.134311	0.150627	ND	ND	ND	ND	0.0433433	-0.0920995	0.0138187	0.01297
CD38	VQTLEAWVIHGGR	LQPEKVQTLEAWVIHGGR^EDSR	CD38_VQTL	0.9986	3.41333	3.59176	0.9805	3.41333	3.59176	0.9921	0.32	2.79588	0.182543	0.0916097	0.181578	0.170802	0.14324	0.102547	0.186516	0.0921597	0.0492754	0.229323	0.126199	0.128129	0.0713971	0.0667755	ND	ND	0.12522	ND	0.0399559	0.0448622
CD48	LQVLDPVPKPVIK	QEWKIKLQVLDPVPKPVIK^IEK	CD48_LQVL	0.9987	3.41333	3.59176	0.997	3.41333	3.59176	0.9955	0.32	2.79588	0.202578	0.180876	0.220649	0.30822	0.233832	0.148929	0.112539	0.170081	0.0661748	0.103326	0.114581	0.109869	0.0724045	0.101066	0.11509	0.194244	-0.0121685	-0.0809677	0.0269773	-0.0133781
CSF2RA	NTQPGTENLLINVSGDLENR	VHRKNTQPGTENLLINVSGDLENR^YNFPSSEPR	CSF2RA_NTQP	0.9969	21.3333	2.79588	0.9762	8.53333	3.19382	0.9937	0.32	2.79588	0.304241	0.237088	0.130549	0.227074	0.135427	0.0966374	0.286226	0.178491	0.202692	0.211328	0.0997404	0.163763	ND	ND	ND	ND	ND	ND	ND	ND
ERCC2	EVPLPAGIYNLDDLK	AHGREVPLPAGIYNLDDLK^ALGRR	ERCC2_EVPL	0.9981	8.53333	3.19382	0.9529	3.41333	3.59176	0.9944	0.32	2.79588	0.142538	0.111247	0.144721	0.445781	0.052426	0.162526	0.192781	0.174575	0.116433	0.597769	0.373977	0.381682	0.062824	0.0767457	ND	ND	-0.0478019	-0.112735	-0.00480352	-0.0497073
FOXO1	ASLQSGQEGAGDSPGSQFSK	AAKKKASLQSGQEGAGDSPGSQFSK^WPASPG	FOXO1_ASLQ	0.9985	8.53333	3.19382	0.9979	3.41333	3.59176	0.9916	0.32	2.79588	0.160252	0.0981479	0.149538	0.14935	0.155599	0.112211	0.0974726	0.152559	0.0863133	0.174697	0.112191	0.175285	ND	ND	ND	ND	-0.0271802	-0.0951362	-0.00560827	0.0147945
GAPDH	GALQNIIPASTGAAK	LWRDGRGALQNIIPASTGAAK^AVGKVI	GAPDH_GALQ	0.9999	12.8	3.2	0.9989	12.8	3.2	0.9833	3.2	2.8	0.049	0.047	0.018	0.03	0.066	0.086	0.252783	0.191878	0.216217	0.17906	0.185093	0.208148	ND	ND	ND	ND	-0.427616	-0.166793	ND	ND
HLA-DRA	EPNVLIC[+57]FIDK	SPVELREPNVLI(Cam)FIDK^FTPPV	HLA-DRA_EPNV	0.9885	13333.3	0	0.8906	13333.3	0	0.9956	0.32	2.79588	0.163668	0.145726	0.0941693	0.280631	0.145436	0.0352163	0.136152	0.153283	0.0683836	0.173248	0.099575	0.288324	0.0631114	0.17331	ND	ND	ND	ND	ND	ND
HLA-E	SWTAVDTAAQISEQK	NEDLRSWTAVDTAAQISEQK^SNDAS	HLA-E_SWTA	0.9986	8.53333	3.19382	0.9865	3.41333	3.59176	0.9961	0.8	2.39794	0.153973	0.0874794	0.0989757	0.155219	0.0246496	0.0618027	0.275957	0.174381	0.0784789	0.140099	0.196984	0.179265	0.0666634	0.043534	ND	ND	0.0136621	-0.00340343	ND	ND
IDO1	HLPDLIESGQLR	FIAKHLPDLIESGQLR^ERVEK	IDO1_HLPD	0.9987	1.36533	3.9897	0.973	3.41333	3.59176	0.9921	0.32	2.79588	0.224973	0.0545436	0.109705	0.187267	0.0746236	0.0722985	0.0706824	0.15234	0.0915977	0.166567	0.172386	0.17258	0.0714692	0.114025	ND	ND	0.00209935	-0.120119	0.0104472	-0.00138128
IFIT1	VLDQIEFLDTK	LENRVLDQIEFLDTK^YSVG	IFIT1_VLDQ	0.9976	3.41333	3.59176	0.9655	8.53333	3.19382	0.9938	0.32	2.79588	0.172385	0.138227	0.0466318	0.118214	0.145621	0.0789395	0.118191	0.136209	0.07738	0.205445	0.184859	0.173779	0.0683938	0.0993812	ND	ND	-0.0196524	-0.0803416	ND	ND
IFIT2	AIHHFIEGVK	K(Cam)EDKAIHHFIEGVK^INQK	IFIT2_AIHH	0.9992	8.53333	3.19382	0.9992	8.53333	3.19382	0.9981	0.128	3.19382	0.175853	0.0935186	0.08438	0.145025	0.0268664	0.0754682	0.0622271	0.190443	0.0874204	0.0798406	0.166097	0.14326	ND	ND	ND	ND	ND	ND	ND	ND
IFIT3	QAEELIQQEHADQAEIR	ALE(Cam)LRQAEELIQQEHADQAEIR^SLVTWG	IFIT3_QAEE	0.9966	8.53333	3.19382	0.9689	21.3333	2.79588	0.998	0.32	2.79588	0.196424	0.164205	0.105946	0.289386	0.119591	0.0974421	0.185987	0.127494	0.0652733	0.203825	0.14125	0.175508	0.0942256	0.0861908	ND	ND	-0.050738	-0.0197507	0.0881211	0.160615
IL16	LLSTQAEESQGPVLK	GPDPLLRLLSTQAEESQGPVLK^MPSQR	IL16_LLST	0.9993	8.53333	3.19382	0.9932	3.41333	3.59176	0.9948	0.32	2.79588	0.209018	0.074153	0.183454	0.124873	0.0381753	0.0801052	0.101694	0.138972	0.090913	0.0974849	0.104573	0.126792	0.0631433	0.0630025	ND	ND	-0.0312361	-0.0955248	-0.0108702	0.0330038
IL1A	ANDQYLTAAALHNLDEAVK	QSIIRANDQYLTAAALHNLDEAVK^FDMGAYK	IL1A_ANDQ	0.998	8.53333	3.19382	0.989	3.41333	3.59176	0.9951	0.32	2.79588	0.19328	0.104232	0.211324	0.280151	0.138796	0.245145	0.23857	0.116815	0.076778	0.2899	0.30797	0.331452	ND	ND	ND	ND	-0.0576704	-0.0689303	0.0227994	0.0535804
IL2RG	GLAESLQPDYSER	SGVSKGLAESLQPDYSER^L(Cam)LVSEIPPK	IL2RG_GLAE	0.9982	3.41333	3.59176	0.9642	3.41333	3.59176	0.9931	0.32	2.79588	0.146938	0.0511157	0.0621125	0.160269	0.0473949	0.0418802	0.112883	0.161191	0.0884673	0.12649	0.129286	0.141486	ND	ND	ND	ND	0.00748558	-0.0462849	-0.00328367	-0.00276988
IL6R	SPLSNVVC[+57]EWGPR	LS(Cam)FRKSPLSNVV(Cam)EWGPR^STPSLTTK	IL6R_SPLS	0.8487	21.3333	2.79588	0.9584	53.3333	2.39794	0.9966	0.8	2.39794	0.291264	0.0933056	0.243523	0.275761	0.0551798	0.0916731	0.125983	0.0558757	0.0839234	0.119766	0.125027	0.162893	ND	ND	0.134167	0.118371	-0.0191988	-0.0275015	0.084808	0.107535
ITGAX	GVQSLVLGAPR	LALWKGVQSLVLGAPR^YQHTGK	ITGAX_GVQS	0.9976	3.41333	3.59176	0.9644	3.41333	3.59176	0.9942	0.32	2.79588	0.182329	0.0694008	0.0959855	0.12479	0.031154	0.0191065	0.0687288	0.104307	0.120686	0.111656	0.0763117	0.0709153	0.0643903	0.0964868	ND	ND	0.00633452	-0.0509573	0.0163837	-0.0303126
LGALS9	NLPTINR	EYYHRLRNLPTINR^LEVGG	LGALS9_NLPT	0.9732	21.3333	2	0.9966	3.41333	3.59176	0.9731	0.128	3.19382	0.256672	0.122452	0.200751	0.296419	0.179821	0.29975	0.368751	0.2947	0.190368	0.369812	0.373389	0.181751	0.0940441	0.0877271	ND	ND	-0.0541936	-0.104181	-0.212861	-0.262254
LY75	AANDPFTIVHGNTGK	AEPSGRAANDPFTIVHGNTGK^(Cam)IKPVYG	LY75_AAND	0.9982	3.41333	3.59176	0.9978	3.41333	3.59176	0.994	0.32	2.79588	0.144865	0.106249	0.0652763	0.148478	0.0348387	0.0561577	0.0577581	0.135518	0.0840658	0.0645123	0.0637352	0.0946606	0.0598345	0.0396891	0.111776	0.100961	-0.0158392	-0.0496752	0.128348	0.0686839
MCL1	VARPPPIGAEVPDVTATPAR	DSRRVARPPPIGAEVPDVTATPAR^LLFFAPTR	MCL1_VARP	0.9982	1.36533	3.9897	0.995	3.41333	3.59176	0.9927	0.32	2.79588	0.152378	0.0474644	0.0635274	0.0991783	0.0411198	0.0465403	0.0706169	0.175129	0.0768722	0.0565192	0.10497	0.116368	0.0618579	0.0651898	ND	ND	-0.0173402	-0.0331863	0.0159688	0.0537431
MGMT	GNPVPILIPC[+57]HR	AVGGAMRGNPVPILIP(Cam)HR^VV(Cam)SSG	MGMT_GNPV	0.9945	13333.3	0	0.9615	3.41333	3.59176	0.9948	2	2	0.118917	0.0637206	0.0902164	0.136135	0.0292409	0.0766261	0.39149	0.317661	0.409778	0.345094	0.547166	0.237583	0.0715869	0.0763496	ND	ND	-0.01156	-0.0149905	ND	ND
MKI67	DINTFLGTPVQK	VGEEKDINTFLGTPVQK^LDQPG	MKI67_DINT	ND	ND	ND	0.9606	8	2.39794	ND	ND	ND	0.131916	0.0559094	0.0878123	0.216082	0.113683	0.143106	ND	ND	ND	ND	ND	ND	ND	ND	ND	ND	ND	ND	ND	ND
MKI67	DINTFLGT[+80]PVQK	VGEEKDINTFLG(pT)PVQK^LDQPG	MKI67_pT_DINT	ND	ND	ND	0.9464	1.28	3.19382	ND	ND	ND	0.0381828	0.0296708	0.0285348	0.0968782	0.106815	0.108394	ND	ND	ND	ND	ND	ND	ND	ND	ND	ND	ND	ND	ND	ND
MKI67	NINTFVET[+80]PVQK	VSDEKNINTFVE(pT)PVQK^LDLLG	MKI67_pT_NINT	ND	ND	ND	0.9492	1.28	3.19382	ND	ND	ND	0.117653	0.0395651	0.0399106	0.0981587	0.114934	0.121301	ND	ND	ND	ND	ND	ND	ND	ND	ND	ND	ND	ND	ND	ND
MPO	IGLDLPALNMQR	LFEQVMRIGLDLPALNMQR^SRDHG	MPO_IGLD	0.998	8.53333	3.19382	0.9888	8.53333	3.19382	0.9926	0.32	2.79588	0.115069	0.115058	0.180975	0.0778564	0.0456196	0.0861493	0.0929104	0.0506168	0.102349	0.200484	0.158516	0.27085	0.104661	0.088595	0.142246	0.392329	-0.0576174	0.140524	0.101897	-0.00749107
MPO	IGLDLPALNM[+16]QR	LFEQVMRIGLDLPALNM(ox)QR^SRDHG	MPO_IGLDox	0.8949	53.3333	2.39794	0.8499	53.3333	2.39794	0.9985	0.8	2.39794	0.266666	0.465909	0.55133	0.172081	0.486862	0.67286	0.142572	0.14595	0.118733	0.0707861	0.0915651	0.167698	0.478261	0.30347	0.0686609	0.0582089	-0.0509425	-0.141498	-0.234121	-0.153539
MSH6	LANLPEEVIQK	SYGFNAARLANLPEEVIQK^GHRK	MSH6_LANL	0.9986	3.41333	3.59176	0.9788	3.41333	3.59176	0.9955	0.128	3.19382	0.170736	0.101198	0.0504361	0.0820579	0.0286181	0.0712642	0.0994473	0.116956	0.100366	0.0966574	0.0727354	0.105027	0.0726452	0.05805	ND	ND	0.00253367	-0.00774541	0.00777107	0.0143028
MST1	VVGGHPGNSPWTVSLR	RSKLRVVGGHPGNSPWTVSLR^NRQG	MST1_VVGG	0.9993	3.41333	3.59176	0.9831	3.41333	3.59176	0.9979	0.32	2.79588	0.169942	0.0680716	0.171843	0.0894584	0.0538711	0.180176	0.0978475	0.168517	0.121835	0.135828	0.10058	0.161334	0.107783	0.0849413	0.0347026	0.0839917	0.0477688	-0.0193312	0.0412712	0.0348334
PMS1	LDELLQSQIEK	LSNQPKLDELLQSQIEK^RRSQNIK	PMS1_LDEL	0.9972	3.41333	3.59176	0.9784	3.41333	3.59176	0.9918	0.128	3.19382	0.178263	0.0768498	0.0704422	0.122836	0.0759534	0.0363522	0.0894362	0.136029	0.0731468	0.150139	0.151147	0.160051	0.0633098	0.083758	ND	ND	-0.0187404	-0.0838285	0.00428926	0.0223201
POLD1	EVSHLNALEER	ESELYQKEVSHLNALEER^FSR	POLD1_EVSH	0.9973	8.53333	3.19382	0.9965	3.41333	3.59176	0.9912	0.32	2.79588	0.116932	0.112286	0.0661523	0.268622	0.217489	0.177427	0.088281	0.143802	0.0669353	0.138089	0.114128	0.125307	ND	ND	ND	ND	ND	ND	-0.00279592	-0.00548965
RB1	IPGGNIYISPLK	FPSSPLRIPGGNIYISPLK^SPYK	RB1_IPGG	ND	ND	ND	0.9946	4.9	2.9	0.9868	20	1	0.122	0.122	0.053	0.008	0.043	0.068	0.263277	0.188576	0.147553	0.168762	0.105505	0.157583	0.116	0.06	ND	ND	ND	ND	ND	ND
RB1	IPGGNIYIS[+80]PLK	FPSSPLRIPGGNIYI(pS)PLK^SPYK	RB1_pS_IPGG	ND	ND	ND	0.9788	9.4	2.6	0.9752	2	2	0.152	0.121	0.045	0.313	0.136	0.093	ND	ND	ND	ND	ND	ND	0.137	0.169	ND	ND	ND	ND	ND	ND
SIGLEC1	LHAEPVPTLAFTHVAR	NDRRLHAEPVPTLAFTHVAR^AQAG	SIGLEC1_LHAE	0.6753	13333.3	0	0.8706	13333.3	0	0.9903	200	0	ND	ND	ND	ND	ND	ND	ND	ND	ND	ND	ND	ND	ND	ND	ND	ND	ND	ND	ND	ND
SIGLEC7	FHLLGDPQTK	RDRFHLLGDPQTK^N(Cam)TLSIR	SIGLEC7_FHLL	0.9908	13333.3	0	0.9972	8.53333	3.19382	0.9959	0.32	2.79588	0.152312	0.10187	0.152393	0.156506	0.130343	0.0722125	0.148292	0.236871	0.0990112	0.173257	0.150959	0.101878	ND	ND	ND	ND	ND	ND	ND	ND
SPP1	GDSVVYGLR	TYDGRGDSVVYGLR^SKSKK	SPP1_GDSV	0.9986	1.36533	3.9897	0.9887	3.41333	3.59176	0.9747	0.128	3.19382	0.410607	0.159429	0.410666	0.391102	0.204085	0.289179	0.112127	0.146477	0.100881	0.118578	0.122229	0.186868	0.0609176	0.203001	0.0403936	0.0893251	0.0903046	-0.0261296	-0.0542534	-0.111445
TAP1	ELISWGAPGSADSTR	GLALFRELISWGAPGSADSTR^LLHWG	TAP1_ELIS	0.9988	3.41333	3.59176	0.9795	8.53333	3.19382	0.9994	0.32	2.79588	0.194241	0.0963551	0.264647	0.420107	0.0751907	0.09286	0.322848	0.129798	0.0909561	0.405928	0.179989	0.123828	0.096533	0.580203	ND	ND	-0.0777114	-0.0422248	0.0798355	0.0843467
TAPBP	IHHPSLPASGR	YA(Cam)RIHHPSLPASGR^SAEVTL	TAPBP_IHHP	0.9994	1.36533	3.9897	0.9848	3.41333	3.59176	0.9947	0.128	3.19382	0.140605	0.113656	0.0555435	0.136255	0.0464446	0.0642915	0.0613745	0.160879	0.100787	0.0802453	0.109042	0.1422	0.0591579	0.0625627	0.105028	ND	0.0236527	0.0147727	-0.0213344	0.121742
XRCC5	TLFPLIEAK	LSKIKTLFPLIEAK^KKDQV	XRCC5_TLFP	0.999	3.41333	3.59176	0.9725	3.41333	3.59176	0.9946	0.128	3.19382	0.15852	0.0856152	0.0716132	0.117387	0.0376328	0.0431677	0.0607269	0.135475	0.0513565	0.0816986	0.105145	0.0604474	0.0776522	0.0615628	0.127927	0.0887901	0.0619156	0.0174532	-0.013714	0.0429682
ZAP70	TVYHYLISQDK	LIYGKTVYHYLISQDK^AGK	ZAP70_TVYH	0.9986	8.53333	3.19382	0.9947	3.41333	3.59176	0.9956	0.32	2.79588	0.245284	0.0774997	0.256373	0.188854	0.0488701	0.129233	0.175173	0.14676	0.0620338	0.264975	0.121328	0.125541	ND	ND	ND	ND	0.0490515	ND	-0.0466084	-0.0228771

## Sheet: S3
Summary of regression model analysis of CITN-10 data by the IO-1/IO-2 assay panels. "Intercept.b", "EOT.b", "Pre.b", "Serum.b" and "SD-PD.b" are the estimated regression coefficients (note: CO2 is taken as the reference, Plasma is taken as the reference and CR-PR is taken as the reference); "Intercept.p", "Time.p", Serum.p" and "SD-PD.p" are the corresponding p-values and the last 4 columns are t…
Peptide	Panel	Intercept.b	EOT.b	Pre.b	Serum.b	SD-PD.b	Intercept.p	Time.p	Serum.p	SD-PD.p	Intercept.fdr	Time.fdr	Serum.fdr	SD-PD.fdr
CXCL13_SIVC	IO1	-0.108303	-0.0489959	-0.327208	-0.0863407	0.506503	0.850233	0.0001918	0.208459	0.210905	1	0.0138972	1	1
PDCD1LG2_ATLL	IO1	-0.0630613	-0.113022	-0.0988734	0.196427	0.121205	0.818378	0.403905	0.00986841	0.774047	1	1	0.160675	1
CD33_ILIP	IO1	0.109165	-0.129059	-0.133481	0.0989295	-0.11106	0.968896	0.0638711	0.0639715	0.803643	1	0.534019	0.761146	1
TNFSF9_EGPE	IO1	0.0467719	-0.131038	-0.331038	0.124696	0.0960112	0.905906	0.158469	0.390183	0.749181	1	1	1	1
PECAM1_DQNF	IO1	0.272305	-0.131902	0.118019	-0.566496	0.0896795	0.635765	0.280229	3.18936e-06	0.676319	1	1	8.96943e-05	1
ADAM17_VDNE	IO1	0.150032	-0.140954	-0.0785991	0.0404435	-0.199131	0.921769	0.41073	0.628217	0.620001	1	1	1	1
VCAM1_TQID	IO1	-0.031173	-0.163204	-0.391476	0.118251	0.360127	0.719952	9.8022e-07	0.0462987	0.392642	1	0.000303234	0.572905	1
TNFRSF14_EDEY	IO1	-0.0652763	-0.165127	-0.0894531	0.450709	-0.0159305	0.501676	0.474094	7.67654e-05	0.945192	1	1	0.00169626	1
CD163_LVDG	IO1	0.0509061	-0.197678	-0.407851	0.0545064	0.172755	0.946667	0.0227904	0.658465	0.60956	1	0.282011	1	1
FAS_EAYD	IO1	-0.157367	-0.206024	-0.0405585	0.085232	0.381223	0.693047	0.220718	0.384208	0.179262	1	1	1	1
CEACAM8_IIGY	IO1	-0.165802	-0.228238	0.00926647	0.524667	-0.0385597	0.904683	0.38138	0.000927369	0.874786	1	1	0.0179303	1
TAP2_EAVG	IO1	0.848879	-0.230389	0.0882281	-1.54256	-0.0692838	0.985982	0.120818	0	0.57865	1	0.812512	0	1
ICAM1_DGTF	IO1	0.0788509	-0.23339	-0.470524	0.0466769	0.273757	0.803666	0.000449776	0.632928	0.470364	1	0.0173924	1	1
HAVCR2_GACP	IO1	0.155983	-0.244555	-0.391995	0.0166956	0.192328	0.622234	0.000210065	0.830806	0.576459	1	0.0138972	1	1
ICOSLG_GLYD	IO1	-0.40602	-0.249198	0.0145289	0.149275	0.717752	0.735825	0.107088	0.170819	0.0386132	1	0.760661	1	1
ENTPD1_SLSN	IO1	0.0235009	-0.262761	-0.26736	-0.0155514	0.345555	0.523898	0.0739779	0.891687	0.103761	1	0.572132	1	1
CD40_SCSP	IO1	0.459419	-0.277777	0.207007	-0.851647	-0.0522371	0.977897	0.0403477	2.10735e-08	0.822606	1	0.416056	8.14895e-07	1
CD14_FPAI	IO1	0.109227	-0.278036	-0.425115	0.224367	0.150904	0.606838	0.00528793	0.0427819	0.685729	1	0.109056	0.551446	1
CCL5_EYFY	IO1	-0.424981	-0.281231	0.208024	0.774507	0.0851796	0.919861	0.0197675	1.98454e-07	0.729583	1	0.254797	6.82136e-06	1
PTPRC_LFLA	IO1	0.262952	-0.308936	0.0457296	-0.578428	0.214107	0.776178	0.0881518	1.83529e-05	0.439554	1	0.665122	0.000436733	1
CD74_CQEE	IO1	0.205176	-0.32028	-0.392773	0.115602	0.0478035	0.676775	0.000269542	0.166746	0.890646	1	0.0138972	1	1
CD40_YCDP	IO1	0.607862	-0.325327	0.0919384	-1.01073	-0.051151	0.904389	0.0572925	7.87703e-12	0.821226	1	0.520103	4.87357e-10	1
ITGAE_VSYQ	IO1	-0.213913	-0.347179	0.0178537	0.0390296	0.542566	0.742755	0.00291673	0.66214	0.148383	1	0.065443	1	1
CD47_STVP	IO1	0.690949	-0.401184	0.0138722	-1.15455	0.0115033	0.872736	0.0255127	3.77476e-15	0.947394	1	0.301394	2.91933e-13	1
CXCL10_VEII	IO1	0.0808299	-0.440338	-0.455226	-0.133059	0.505061	0.772565	1.33525e-05	0.126621	0.181648	1	0.00206532	1	1
NT5E_VIYP	IO1	0.0716554	-0.441224	-0.349394	0.0585139	0.276865	0.816442	0.00983992	0.635526	0.318346	1	0.169112	1	1
LGALS1_SFVL	IO1	0.0314833	-0.465349	-0.0769748	-0.2307	0.434178	0.82236	0.0190827	0.0890043	0.146459	1	0.254797	0.949439	1
ANXA1_AAYL	IO1	0.417198	-0.546075	-0.278346	-0.122553	-0.149578	0.873461	0.0272796	0.438591	0.475492	1	0.301394	1	1
PSMA1_ETLP	IO1	0.283661	-0.549189	-0.433697	-0.306822	0.267057	0.979292	0.000419204	0.00932765	0.416284	1	0.0173924	0.160308	1
ANXA1_GVDE	IO1	0.433656	-0.596473	-0.441202	-0.0953285	-0.101033	0.961112	0.00953745	0.555162	0.651383	1	0.169112	1	1
IL18_ISTL	IO1	0.380649	-0.598986	-0.158581	-0.202635	-0.0933401	0.994184	0.0153586	0.215407	0.67006	1	0.226249	1	1
CD70_LYWQ	IO1	0.362287	-0.682001	-0.472676	-0.106644	0.0933486	0.907944	0.00192812	0.496453	0.691721	1	0.0534237	1	1
STAT6_GYVP	IO1	0.599926	-0.738564	-0.429966	-0.606977	0.124416	0.866163	0.000553583	9.4876e-05	0.459121	1	0.0190281	0.00195668	1
MST1_VVGG	IO2	-0.153895	0.110954	0.17437	-0.0103881	0.168752	0.762975	0.0369018	0.85621	0.510396	1	0.393644	1	1
PVR_HGES	IO2	-0.359434	0.107011	0.0990682	0.00636973	0.609281	0.498339	0.356056	0.922536	0.0302194	1	1	1	1
SPP1_GDSV	IO2	0.453483	0.0370667	-0.0775395	-1.03286	0.223712	0.65669	0.270839	0	0.400771	1	1	0	1
MPO_IGLD	IO2	-0.273014	0.014974	0.175819	0.52312	0.00684133	0.61287	0.306541	6.09848e-06	0.977644	1	1	0.000157215	1
ALCAM_ALFL	IO2	-0.266149	0.0117186	0.0953333	0.0615352	0.471542	0.358919	0.304798	0.274059	0.0374415	1	1	1	1
MPO_IGLDox	IO2	-0.2224	-0.0301555	0.44779	0.377729	-0.173604	0.945216	0.0121622	0.0111413	0.514796	1	0.196463	0.172329	1
IL6R_SPLS	IO2	-0.201785	-0.0386076	-0.0558962	0.0140459	0.484522	0.490946	0.513607	0.738746	0.0484211	1	1	1	1
CD4_SLWD	IO2	-0.0672444	-0.0545839	-0.00706361	-0.250049	0.453036	0.659836	0.926608	0.0341666	0.18849	1	1	0.459545	1
HLA-DRA_EPNV	IO2	-0.127292	-0.0671167	-0.16813	-0.165438	0.523665	0.815625	0.29833	0.0789852	0.1378	1	1	0.904974	1
CD48_LQVL	IO2	0.0404493	-0.153395	-0.126689	0.0416212	0.18155	0.545631	0.143902	0.539518	0.555982	1	0.92743	1	1
LY75_AAND	IO2	-0.099374	-0.162923	0.0132592	0.0357915	0.28659	0.537047	0.106071	0.613449	0.148321	1	0.760661	1	1
CSF2RA_NTQP	IO2	-0.0297887	-0.174804	-0.0704727	0.0179802	0.287643	0.52431	0.299133	0.83934	0.314869	1	1	1	1
BTK_ELGT	IO2	0.353017	-0.176973	0.445112	-0.965644	0.0573513	0.905762	0.0014612	7.44476e-11	0.75616	1	0.0452025	3.83843e-09	1
BCL10_GLDT	IO2	-0.056662	-0.178905	0.0397401	-0.18831	0.330055	0.895471	0.462753	0.193143	0.250645	1	1	1	1
IL2RG_GLAE	IO2	-0.289402	-0.222036	-0.0361559	0.20124	0.496297	0.748217	0.369732	0.138916	0.104878	1	1	1	1
ITGAX_GVQS	IO2	-0.124641	-0.275821	0.0232028	0.0354896	0.367857	0.670053	0.068411	0.745394	0.180414	1	0.542645	1	1
TAPBP_IHHP	IO2	0.51886	-0.284824	0.171491	-1.15022	0.150655	0.875159	0.0127016	0	0.531814	1	0.196463	0	1
IFIT2_AIHH	IO2	0.122211	-0.289146	0.111803	0.0464661	-0.130538	0.847767	0.109493	0.756201	0.639369	1	0.760661	1	1
IFIT1_VLDQ	IO2	0.0875941	-0.300552	0.223214	-0.337848	0.169738	0.882671	0.0264652	0.0234476	0.528911	1	0.301394	0.345409	1
IFIT3_QAEE	IO2	0.152496	-0.308272	0.128076	-0.31897	0.108702	0.87998	0.0588442	0.0253304	0.709334	1	0.520103	0.356183	1
HLA-E_SWTA	IO2	0.481089	-0.318602	0.0553038	-0.894186	0.0923621	0.843481	0.110649	4.49091e-09	0.685188	1	0.760661	1.98468e-07	1
LGALS9_NLPT	IO2	0.142295	-0.364117	-0.144752	-0.402338	0.33936	0.999206	0.134789	0.00587738	0.223633	1	0.887177	0.106952	1
IL16_LLST	IO2	0.0397096	-0.364872	-0.0759515	-0.161112	0.388417	0.560653	0.044984	0.176005	0.151528	1	0.448901	1	1
ERCC2_EVPL	IO2	-0.142019	-0.382074	-0.0352847	0.0343822	0.425672	0.872428	0.068124	0.805642	0.150613	1	0.542645	1	1
ARG1_DVDP	IO2	-0.0347176	-0.403311	-0.0140925	0.261539	0.0510324	0.916752	0.0636216	0.0843667	0.832817	1	0.534019	0.932111	1
ZAP70_TVYH	IO2	-0.139804	-0.437792	-0.197583	-0.100231	0.71646	0.677073	0.00207234	0.296939	0.0494299	1	0.0534237	1	1
MGMT_GNPV	IO2	0.179738	-0.441678	0.0249265	0.0448448	-0.149631	0.983432	0.0495697	0.782056	0.528663	1	0.479204	1	1
XRCC5_TLFP	IO2	0.125393	-0.489725	-0.123238	-0.0994624	0.170626	0.991419	0.0516443	0.541308	0.457815	1	0.484131	1	1
FOXO1_ASLQ	IO2	0.283632	-0.553879	-0.0703697	-0.246271	0.027824	0.995938	0.0180387	0.128188	0.901863	1	0.25365	1	1
GAPDH_GALQ	IO2	0.551069	-0.600552	-0.0693652	-0.820675	0.0884156	0.996166	0.00591928	5.28807e-07	0.610526	1	0.114447	1.63588e-05	1
MCL1_VARP	IO2	0.10261	-0.653609	-0.32087	0.123714	0.241004	0.856979	0.00296167	0.409137	0.333558	1	0.065443	1	1
IDO1_HLPD	IO2	0.343209	-0.730687	-0.424917	-0.158541	0.214314	0.723297	0.000227497	0.252803	0.463781	1	0.0138972	1	1

## Sheet: S4
Summary of immunoassay tests using available IO-2 panel antibodies. Western blot test results were positive if a band was detected within +/-20% of the Uniprot molecular weight. In addition, post translational modifications such as glycosylation can affect protein migration in electrophoresis. This phenomenon results in slower protein migration which can make the target protein appear as a higher…
					RPPA NCI60	IHC	Western Blot (WB)												Simple Western (Wes)
							Rec Prot	Cell Lysates						Tissue Lysates					Cell Lysates							Tissue Lysates
Gene Symbol	CPTC name	Host	MW	Protein subject to Glycosylation				PBMC	HeLa	Jurkat	A549	MCF7	H226	Spleen*	Endometrium*	Breast**	Lung**	Ovary**	Buffy Coat	PBMC	HeLa	Jurkat	A549	MCF7	H226	Spleen*	Endometrium*	Breast**	Lung**	Ovary**
ALCAM	CPTC-ALCAM-2	Rabbit	65, 63, 15, 34	Y	N	NT	NT	N	N	N	N	N	N	NT	NT	NT	NT	NT	NT	N	N	N	N	N	N	NT	NT	NT	NT	NT
ARG1	CPTC-ARG1-1	Rabbit	35, 36, 25	N	N	P	P	N	N	N	N	N	N	N	N	N	N	N	NT	N	N	N	N	N	N	N	N	N	N	N
BAX	CPTC-BAX-1	Rabbit	21, 24, + more isoforms	N	N	NT	N	N	N	N	N	N	N	NT	NT	NT	NT	NT	NT	N	N	N	N	N	N	NT	NT	NT	NT	NT
BCL10	CPTC-BCL10-1	Rabbit	26	N	N	NT	N	NT	P	N	N	N	N	NT	NT	NT	NT	NT	N	NT	N	N	N	N	N	NT	NT	NT	NT	NT
BTK	CPTC-BTK-1	Rabbit	76, 80	N	N	NT	N	NT	N	N	N	N	N	NT	NT	NT	NT	NT	N	NT	N	N	N	N	N	NT	NT	NT	NT	NT
BTLA	CPTC-BTLA-3	Mouse	33	N	N	N	PX	N	N	N	N	N	N	N	N	N	N	N	NT	N	N	N	N	N	N	N	N	N	N	N
CD38	CPTC-CD38-1	Rabbit	34, 14	Y	N	NT	N	NT	N	N	N	N	N	NT	NT	NT	NT	NT	N	N	N	N	N	N	N	NT	NT	NT	NT	NT
CD4	CPTC-CD4-1	Rabbit	51	Y	N	N	P	NT	N	N	N	N	N	N	N	N	N	N	P	N	N	N	N	N	N	N	N	N	N	N
CD48	CPTC-CD48-1	Rabbit	28, 19 (69-72)	Y	N	N	PX	N	N	N	N	N	N	N	N	N	N	N	NT	N	N	N	N	N	N	N	N	N	N	N
CSF2RA	CPTC-CSF2RA-1	Rabbit	46, + more isoforms	Y	N	N	PX	N	N	N	N	N	N	N	N	N	N	N	NT	N	N	N	N	N	N	N	N	N	N	N
ERCC2	CPTC-ERCC2-1	Rabbit	87, 46	N	P	P	N	NT	N	PX	N	PX	P	NT	NT	NT	NT	NT	P	NT	N	P	N	N	P	NT	NT	NT	NT	NT
FOXO1	CPTC-FOXO1-1	Mouse	70	N	P	PX	PX	N	N	N	N	N	N	N	N	N	N	N	NT	N	N	N	N	N	N	N	N	N	N	N
HLA-DRA	CPTC-HLA-DRA-1	Rabbit	29	Y	N	NT	N	NT	N	N	N	P	PX	NT	NT	NT	NT	NT	N	NT	N	N	N	N	N	NT	NT	NT	NT	NT
HLA-E	CPTC-HLA-E-1	Rabbit	40	Y	P	PX	P	N	N	N	N	N	N	N	N	N	N	N	N	N	PX	N	N	PX	N	N	N	N	N	N
IDO1	CPTC-IDO1-3	Rabbit	45	N	N	N	P	NT	N	N	P	N	N	NT	NT	NT	NT	NT	P	NT	N	N	P	N	PX	NT	NT	NT	NT	NT
IFIT1	CPTC-IFIT1-1	Rabbit	55, 52	N	P	N	P	N	N	N	N	N	N	N	N	N	N	N	NT	N	N	N	N	N	N	N	N	N	N	N
IFIT2	CPTC-IFIT2-1	Rabbit	55	N	N	P	P	N	N	N	N	N	N	NT	NT	NT	NT	NT	NT	N	PX	P	N	N	P	NT	NT	NT	NT	NT
IFIT3	CPTC-IFIT3-1	Rabbit	56	N	N	P	P	N	N	N	N	N	N	N	N	N	N	N	NT	N	PX	PX	PX	N	PX	N	N	N	N	N
IL16	CPTC-IL16-1	Rabbit	142, 67, 59	Y	P	N	P	NT	N	N	N	N	N	N	N	N	N	N	P	N	N	N	N	N	N	N	N	N	N	N
IL1A	CPTC-IL1A-1	Mouse	30	Y	P	N	PX	N	N	N	N	N	N	N	N	N	N	N	NT	PX	N	N	N	N	N	N	N	N	N	N
IL2RG	CPTC-IL2RG-1	Rabbit	42, 20	Y	N	P	P	N	N	N	N	PX	PX	N	N	N	N	N	NT	N	N	N	N	N	N	N	N	N	N	N
IL6R	CPTC-IL6R-1	Rabbit	51, 40	Y	N	NT	N	N	N	N	N	N	N	NT	NT	NT	NT	NT	NT	N	N	N	N	N	N	NT	NT	NT	NT	NT
ITGAX	CPTC-ITGAX-1	Rabbit	128	Y	N	N	PX	N	N	N	N	N	N	N	N	N	N	N	NT	N	PX	N	P	PX	P	N	N	N	N	N
LGALS9	CPTC-LGALS9-1	Rabbit	39, 34 , + more isoforms	N	P	P	P	N	PX	PX	PX	PX	PX	N	N	N	N	N	NT	N	N	N	N	N	N	N	N	N	N	N
LY75	CPTC-LY75-1	Rabbit	26, 215, + more isoforms	Y	N	NT	NT	N	N	N	N	N	N	NT	NT	NT	NT	NT	NT	N	N	N	N	N	N	NT	NT	NT	NT	NT
MGMT	CPTC-MGMT-1	Rabbit	22	Y	N	NT	N	N	N	N	N	N	N	N	N	N	N	N	N	N	N	N	N	N	N	N	N	N	N	N
MKI67	CPTC-MKI67-3	Rabbit	34	N	N	P	N	N	N	N	N	N	N	NT	NT	NT	NT	NT	NT	N	N	N	N	N	N	NT	NT	NT	NT	NT
MKI67	CPTC-MKI67-4	Rabbit	34	N	N	P	N	N	N	N	N	N	N	NT	NT	NT	NT	NT	NT	N	N	N	N	N	N	NT	NT	NT	NT	NT
MPO	CPTC-MPO-2	Mouse	84, 74, 87	Y	N	P	P	N	N	N	N	N	N	PX	PX	N	PX	N	NT	PX	N	N	N	N	N	P	P	P	P	P
MSH6	CPTC-MSH6-1	Rabbit	153	N	N	N	N	NT	N	N	N	N	N	NT	NT	NT	NT	NT	N	NT	N	N	N	N	N	NT	NT	NT	NT	NT
MST1	CPTC-MST1-1	Rabbit	80	N	N	P	P	PX	N	N	N	N	N	N	N	N	N	N	NT	N	N	N	N	N	N	N	N	N	N	N
PMS1	CPTC-PMS1-1	Rabbit	106, 87, 101, 63	N	N	NT	N	NT	N	N	N	N	N	NT	NT	NT	NT	NT	N	NT	N	N	N	N	N	NT	NT	NT	NT	NT
POLD1	CPTC-POLD1-1	Rabbit	124	N	N	NT	N	NT	P	PX	N	N	P	NT	NT	NT	NT	NT	N	NT	N	N	N	N	N	NT	NT	NT	NT	NT
PVR	CPTC-PVR-1	Rabbit	45, 40, 39, 43.	N	N	P	P	NT	P	P	P	P	P	NT	NT	NT	NT	NT	N	NT	P	P	P	P	P	NT	NT	NT	NT	NT
SIGLEC1	CPTC-SIGLEC1-1	Rabbit	183, 176, 186	Y	N	N	PX	NT	N	N	N	N	N	P	P	P	P	P	N	NT	N	N	N	N	N	P	P	P	P	P
SIGLEC7	CPTC-SIGLEC7-1	Rabbit	51	Y	N	NT	N	P	N	N	N	N	N	NT	NT	NT	NT	NT	NT	N	N	N	N	N	N	NT	NT	NT	NT	NT
SPP1	CPTC-SPP1-1	Rabbit	35, 34, 33	N	N	NT	N	N	N	N	N	N	N	N	N	N	N	N	P	N	N	N	N	N	N	N	N	N	N	N
TAP1	CPTC-TAP1-1	Rabbit	87	N	N	NT	NT	NT	N	N	N	N	PX	NT	NT	NT	NT	NT	N	NT	N	N	N	N	N	NT	NT	NT	NT	NT
TAPBP	CPTC-TAPBP-2	Mouse	47, 44, 37, 58	Y	N	PX	N	N	N	N	N	N	N	NT	NT	NT	NT	NT	NT	N	N	N	N	N	N	NT	NT	NT	NT	NT
XRCC5	CPTC-XRCC5-1	Rabbit	83	N	N	NT	N	NT	N	N	N	N	N	NT	NT	NT	NT	NT	N	NT	N	N	N	N	N	NT	NT	NT	NT	NT
ZAP70	CPTC-ZAP70-1	Rabbit	70, 36, 56	N	N	NT	N	NT	N	N	N	N	N	NT	NT	NT	NT	NT	P	NT	N	N	N	N	N	NT	NT	NT	NT	NT
MCL	N/A (MCL1)	Mouse	37, 28	N	N	P	P	N	N	N	N	N	N	N	N	N	N	N	NT	N	N	N	N	N	N	N	N	N	N	N
								PBMC	HeLa	Jurkat	A549	MCF7	H226	Spleen*	Endometrium*	Breast**	Lung**	Ovary**	Buffy Coat	PBMC	HeLa	Jurkat	A549	MCF7	H226	Spleen*	Endometrium*	Breast**	Lung**	Ovary**
				TOT P	7	12	14	1	3	1	2	2	3	1	1	1	1	1	6	0	1	3	3	1	4	1	2	2	2	2
				TOT PX	0	3	7	1	1	3	1	3	4	1	1	0	1	0	0	2	4	1	1	2	2	0	0	0	0	0
				TOT N	35	11	18	24	38	38	39	37	35	18	18	19	18	19	13	27	37	38	38	39	36	18	18	18	18	18
				TOT NT	0	16	3	16	0	0	0	0	0	22	22	22	22	22	23	13	0	0	0	0	0	22	22	22	22	22
				Total Tested	42	26	39	26	42	42	42	42	42	20	20	20	20	20	19	29	42	42	42	42	42	20	20	20	20	20
				TOT P %	16.6667	46.1538	35.8974	3.84615	7.14286	2.38095	4.7619	4.7619	7.14286	5	5	5	5	5	31.5789	0	2.38095	7.14286	7.14286	2.38095	9.52381	5	10	10	10	10
				TOT PX %	0	11.5385	17.9487	3.84615	2.38095	7.14286	2.38095	7.14286	9.52381	5	5	0	5	0	0	6.89655	9.52381	2.38095	2.38095	4.7619	4.7619	0	0	0	0	0
				TOT N %	83.3333	42.3077	46.1538	92.3077	90.4762	90.4762	92.8571	88.0952	83.3333	90	90	95	90	95	68.4211	93.1034	88.0952	90.4762	90.4762	92.8571	85.7143	90	90	90	90	90
				TOT NT %	0	38.0952	7.14286	38.0952	0	0	0	0	0	52.381	52.381	52.381	52.381	52.381	54.7619	30.9524	0	0	0	0	0	52.381	52.381	52.381	52.381	52.381
